# Supplementary material for: Practical and Efficient Synthesis of (E)-α,β-Unsaturated Amides Incorporating α-Aminophosphonates via the Horner–Wadsworth–Emmons Reaction
Source: Molecules. 2025 Sep 13;30(18):3730. doi: 10.3390/molecules30183730 (PMC12472741; doi:10.3390/molecules30183730)
Supplement: Supplementary file 1 [file molecules-30-03730-s001.zip]

Archive with 1 entries (1 files):
- molecules-3849742-supplementary.pdf
